# Supplementary material for: Aberrant activation of TGF-β/ROCK1 enhances stemness during prostatic stromal hyperplasia
Source: Cell Commun Signal. 2024 May 6;22:257. doi: 10.1186/s12964-024-01644-4 (PMC11071275; doi:10.1186/s12964-024-01644-4)
Supplement: Supplementary file 2 — Supplementary Material 2. [file 12964_2024_1644_MOESM2_ESM.zip]

Archive with 3 entries (3 files):
- TableS1_ESM.xlsx
- TableS2_ESM.xlsx
- TableS3_ESM.xlsx
