# Supplementary material for: Aberrant activation of TGF-β/ROCK1 enhances stemness during prostatic stromal hyperplasia
Source: Cell Commun Signal. 2024 May 6;22:257. doi: 10.1186/s12964-024-01644-4 (PMC11071275; doi:10.1186/s12964-024-01644-4)
Supplement: Supplementary file 2 — Supplementary Material 2. [file 12964_2024_1644_MOESM2_ESM.zip › TableS1_ESM.xlsx]

## Sheet: Primer for qPCR
Name	Sequence（5' to 3'）
h-ROCK1-F	AAAAATGGACAACCTGCTGC
h-ROCK1-R	GGCAGGAAAATCCAAATCAT
h-ROCK2-F	CGCTGATCCGAGACCCT
h-ROCK2-R	TTGTTTTTCCTCAAAGCAGGA
h-Gapdh-F	GGAGCGAGATCCCTCCAAAAT
h-Gapdh-R	GGCTGTTGTCATACTTCTCATGG
m-Gapdh-F	AGGTCGGTGTGAACGGATTTG
m-Gapdh-R	TGTAGACCATGTAGTTGAGGTCA
m-vimentin-F	CGTCCACACGCACCTACAG
m-vimentin-R	GGGGGATGAGGAATAGAGGCT
m-α-sma -F	GTCCCAGACATCAGGGAGTAA
m-α-sma-R	TCGGATACTTCAGCGTCAGGA
m-Col1a1-F	GCTCCTCTTAGGGGCCACT
m-Col1a1-R	CCACGTCTCACCATTGGGG

## Sheet: Primer for genotyping
Name	Sequence（5' to 3'）
LepR Wild-type forward	TGCACATTCCCAGCCCAGTGT
LepR Mutant forward	CACGACCAAGTGACAGCAAT
LepR Common reverser	GACAGGCTCTACTGGAATGGA
Tomato oIMR9020	AAG GGA GCT GCA GTG GAG TA
Tomato oIMR9021	CCG AAA ATC TGT GGG AAG TC
Tomato oIMR9103	GGC ATT AAA GCA GCG TAT CC
Tomato oIMR9105	CTG TTC CTG TAC GGC ATG G
