# Supplementary material for: Aberrant activation of TGF-β/ROCK1 enhances stemness during prostatic stromal hyperplasia
Source: Cell Commun Signal. 2024 May 6;22:257. doi: 10.1186/s12964-024-01644-4 (PMC11071275; doi:10.1186/s12964-024-01644-4)
Supplement: Supplementary file 2 — Supplementary Material 2. [file 12964_2024_1644_MOESM2_ESM.zip › TableS2_ESM.xlsx]

## Sheet: Sheet1
Name	Corporation	Item No	Dilution
PI3K	CST	#4257	1000
P-PI3K	CST	#4228	1000
ROCK1	Santa Cruz	sc-17794	1000
COL1A1	CST	#91144	1000
α-SMA	CST	#19245	1000
Vimentin	CST	#5741	1000
AKT	Zenbio	R23412	1000
Phospho-AKT (Ser473)	Zenbio	R22961	1000
FAK	Zenbio	R24276	1000
Phospho-FAK (Tyr397)	Zenbio	R22958	1000
β-actin	Servicebio	GB15003	1000
RhoA	Zenbio	346086	1000
