# Supplementary material for: Aberrant activation of TGF-β/ROCK1 enhances stemness during prostatic stromal hyperplasia
Source: Cell Commun Signal. 2024 May 6;22:257. doi: 10.1186/s12964-024-01644-4 (PMC11071275; doi:10.1186/s12964-024-01644-4)
Supplement: Supplementary file 2 — Supplementary Material 2. [file 12964_2024_1644_MOESM2_ESM.zip › TableS3_ESM.xlsx]

## Sheet: TGF-β-signature
TGF-β genes
AC023512.1
ACVR1
ACVR1B
ACVR1C
ACVR2A
ACVR2B
ACVRL1
ADAM9
AL353729.1
AMH
AMHR2
APC
APPL1
APPL2
ARHGEF18
ARRB2
ATP1B4
BAMBI
BMP10
BMP2
BMP4
BMP5
BMP6
BMP7
BMP8A
BMP8B
BMPR1A
BMPR1B
BMPR2
CBL
CCNC
CCNK
CCNT1
CCNT2
CDH1
CDH5
CDK8
CDK9
CDKN2B
CER1
CGN
CHRD
CHRDL1
CITED1
CITED2
CLDN5
COL1A2
COL3A1
COMP
CR589904.1
CREB1
CREBBP
CUL1
DCN
DRAP1
DUSP15
DUSP22
E2F4
E2F5
EIF3I
ENG
EP300
F11R
FERMT2
FKBP1A
FNTA
FOS
FOXH1
FSHB
FST
FSTL1
FSTL3
FURIN
FUT8
GCNT2
GDF10
GDF15
GDF2
GDF5
GDF6
GDF7
GDF9
GREM2
HDAC1
HIPK2
HPGD
ID1
ID2
ID3
ID4
IFNG
INHBA
INHBB
INHBC
INHBE
ITGB5
ITGB6
ITGB8
JUN
JUNB
KLF10
LEFTY1
LEFTY2
LPXN
LRRC32
LTBP1
LTBP2
LTBP3
LTBP4
MAP2K1
MAP3K7
MAPK1
MAPK3
MEN1
MIR183
MIR212
MIR26A1
MIR26A2
MIR30A
MSTN
MTMR4
MYC
NCOR1
NCOR2
NEDD4L
NEDD8
NLK
NODAL
NOG
NRROS
NSA2
PARD3
PARD6A
PARP1
PITX2
PMEPA1
PML
PPM1A
PPP1CA
PPP1CB
PPP1CC
PPP1R15A
PPP2CA
PPP2CB
PPP2R1A
PPP2R1B
PRKCZ
PTK2
PTPRK
PXN
RBL1
RBL2
RBX1
RHOA
RNF111
ROCK1
ROCK2
RPS27A
RPS6KB1
RPS6KB2
SERPINE1
SIRT1
SKI
SKIL
SKP1
SMAD1
SMAD2
SMAD3
SMAD4
SMAD5
SMAD6
SMAD7
SMAD9
SMURF1
SMURF2
SNW1
SP1
SRC
STRAP
STUB1
TAB1
TAB2
TAB3
TAB3P1
TBILA
TFDP1
TFDP2
TGFB1
TGFB2
TGFB3
TGFBR1
TGFBR2
TGFBR3
TGFBR3L
TGFBRAP1
TGIF1
TGIF2
THBS1
THBS2
THBS3
THBS4
TNF
TP53
TRIM33
TWSG1
UBA52
UBB
UBC
UBE2D1
UBE2D3
UBE2M
UCHL5
USP15
USP9X
USP9Y
WDR7
WFIKKN2
WWTR1
XPO1
ZFYVE16
ZFYVE9
ZMIZ1
ZYX

## Sheet: Stemness-signature
Hs_HSC_Huang	Hs_HSC_Novershtern	Hs_HSC_Toren	Hs_MSC_Huang	Hs_MaSC_Pece	Hs_NSC_Huang	Hs_SC_Palmer	Hs_SC_Shats	Hs_iPSC_Shats	Hs_ESC_NANOG_targets_Boyer	Hs_ESC_OCT4_targets_Boyer	Hs_ESC_SOX2_targets_Boyer	Hs_ESC_Chia	KEGG	REACTOME	GeneCards	Plurinet	Prostate_stem	Epi_Luminal_2Psca	Adult Stem Cell signature	Naive hESC signature	Basal Trop2+ CD49f hi_basal stem cell signature	Luminal Trop2+ CD49f lo_luminal cell signature
ABCA13	AAR2	ADAM28	ADAM12	ABHD6	ADAMTS3	ABCG1	ASPM	AASS	AASDH	AASDH	AASDH	AADACL2	ACVR1	CDX2	ACTL6A	AATF	SLC29A4	SBSPON	VSNL1	DNMT3L	COL17A1	SLC6A14
AGBL3	AASS	AKR1C3	ADAMTS1	ACER3	AMER2	ACTRT3	ATAD2	ACAA2	ABCB7	ABTB2	ABCB7	ABCG8	ACVR1B	DKK1	ACTL6B	ACTA1	KRT13	GSTA3	AKR1B1	ALPPL2	CDH13	PTPRD
ANGPT1	ABCC1	ALDH1A1	ADAMTS5	ACTG1	ANK2	ADH5	BIRC5	ALDH3B1	ABCF2	ACD	ABCF2	ABP1	ACVR1C	EOMES	ARID1A	AIMP2	CUX2	AA986860	NOTCH4	NLRP7	VSNL1	SYT7
ANKRD10	ABCG1	ANGPT1	ALDH1A3	AK1	AQP4	AFTPH	BRRN1	AMT	ABHD11	ADD3	ABHD11	ABTB1	ACVR2A	EPAS1	ARID1B	ANAPC1	LIFR	ELF3	TMEM237	SLC25A16	ANXA8L2	RAB17
ANKRD28	ABHD10	ANKRD6	CDH11	AK2	ARX	ALX1	BUB1	AP1M2	ABHD2	ALKBH1	ABLIM1	ACADS	ACVR2B	EPHA1	ARS2	ANP32A	C12orf56	ATP1B1	SAMD5	DPPA5	TP63	C4A
AREG	ACACA	ARHGAP22	CEMIP	AKR1C1	ASCL1	APLP1	BUB1B	ARFGEF1	ACADM	AMIGO2	ABTB2	ACBD3	AKT1	FGF2	ATAD3B	ANXA2	IGF2	TSTD1	PKD2	ATAD3B	ZBED2	WNK4
ATP8B4	ACADM	ATP9A	COL12A1	AKR1C2	ATP1A2	ARHGDIB	C21orf45	ASML3B	ACAT2	ANKHD1	ACIN1	ACPL2	AKT2	FOXD3	ATG7	ANXA3	FABP4	LRRC26	NAP1L1	OLAH	NOTCH4	FGF13
B4GALT6	ACN9	B4GALT6	COL1A1	ANKH	C1orf61	ARMC9	CCDC99	ATP6V0E	ACO2	ANKRD1	ACO2	ACSS1	AKT3	GATA6	BATF	APEX1	GNAL	APIP	PTTG1	SAMHD1	BNC1	SYTL2
BAALC	ACOT13	BAALC	COL1A2	ANKRD10	COLGALT2	ARMCX2	CCNA2	ATP6V1D	ACOT8	ANKRD15	ACOT8	ACTA1	APC	GSC	BCOR	APOE	C2CD3	CKMT1	CDK6	PYGB	PTPRQ	PKHD1
BEND4	ACP6	BSPRY	COL3A1	ANP32E	CPE	ARRB2	CCNB1	BMPR1A	ACSL4	ARID1B	ACOX1	ACTL6B	AXIN1	HHEX	C20orf72	ARID3B	FGF5	MAL	CDCA7	TFCP2L1	C3orf54	PKNOX2
BSPRY	ACTR8	BTBD3	COL6A1	APOE	CSPG5	ASCC3	CCNB2	CCNB1IP1	ACTR1A	ARMCX5	ACTR1A	ACTR1B	AXIN2	HIF3A	CCR1	ARL4A	INPP5D	ID1	ACSL4	LCP1	ZNF488	ATP10A
C1QTNF4	ADA	CACNB2	COL6A2	APP	CTNND2	ATP11C	CDC2	CDO1	ACTR1B	ARPC5	ADAR	ACTR6	BMI1	KLF4	CD34	ARMC6	SUGCT	WFDC2	HELLS	NEFH	KRT5	SLC24A2
CD34	ADCY3	CCNB1IP1	COL6A3	ARHGEF2	DCX	BBS9	CDC20	CLN5	ADAL	ATAD2	ADD3	ADA	BMP2	LIN28	CDC73	ATIC	RP3-510D11.2	ATP6AP2	KBIP	RAB15	NGFR	BMPR1B
CDCA7	ADH5	CD34	CXCL12	ARMC8	DNER	BCAT1	CDC7	CNTNAP2	ADAR	ATP6V1D	ADFP	ADAM28	BMP4	NANOG	CDCA4	AURKA	HDAC9	BEX4	PLTP	SUSD2	DLK2	NOV
CDK6	ADO	CLGN	CYP1B1	ATP5E	EDNRB	BCKDHB	CDKN3	COBL	ADD3	ATP6V1G	ADRBK2	ADAM7	BMPR1A	NR5A1	CDCP1	AURKB	IL32	BEX1	TMEM201	VSIG10	PDPN	BGS11
CHRDL1	ADPRM	CPA3	DCN	ATP5I	ETV1	BMPR1A	CENPA	CRABP1	ADFP	ATPBD4	AK3	ADAMTS1	BMPR1B	NR6A1	CDK2	BAK1	SERPINB3	MECOM	CACHD1	PRSS12	ROBO2	TNFRSF11B
CHST13	AER61	CRHBP	ENPP2	ATP5L	FABP7	BOD1	CENPF	CRIM1	ADO	AUH	AKT1S1	ADAMTSL1	BMPR2	PBX1	CDKN1A	BAT3	PRAC1	MME	LF3	PTPRU	COL4A6	PRUNE2
COL24A1	AGPS	CRYGD	FGF2	BAG3	FAM107A	BUB1B	CEP55	CRKL	ADRBK2	B3GALT4	ALCAM	ADFP	C2orf31	POU5F1	CENPF	BCCIP	PITX1	TRIM2	DNMT1	ASRGL1	BCL11B	ASRGL1
CPXM1	AHCY	DDAH2	FOXD1	BGN	FAT3	BXDC1	CKS1B	CTSL2	AHSA1	BAG5	ALDH7A1	ADIPOR1	CTNNB1	PRDM14	CHD1	BCL2	NCF2	PAQR6	USP31	DNAJC15	KCNQ5	HMGCS2
CRHBP	AHCYL2	DEPTOR	FST	BTF3L4	FOXG1	C10orf128	CKS2	CUGBP1	AK3	BAMBI	ALPL	ADRBK1	DLX5	SALL4	CHRDL1	BIK	CXCL14	RAB25	FAM216A	CBFA2T2	TNS4	TBXAS1
CRISPLD1	AK2	DNMT3B	GALNT5	C11orf31	GAD1	C14orf119	DBF4	CXADR	AK3L1	BLCAP	AMOTL1	AGPS	DUSP9	SMAD2	CRTAC1	BIRC5	MAP1B	S100A1	PFKM	KHDC1L	WNT7A	SLC15A1
DDX17	AKR1A1	DPPA4	GATA6	C16orf69	GAP43	C14orf166	DCC1	CYP26A1	ALCAM	BMP7	ANKHD1	AHCTF1	DVL1	SMAD4	CTR9	BLM	CALML3	S100A14	KANK1	SLC8B1	NIPAL4	LCP1
DEPTOR	AKR1C3	DPYSL3	GLT8D2	C17orf85	GAS1	C21orf45	DLG7	DAPK1	ALG9	BUB1B	ANKRD1	AIPL1	DVL2	SOX2	CXCR4	BRIX	CERS3	S100A11	SUPT16H	SLC35F6	S100A2	SCIN
DLK1	AKR7A2	DSG2	GREM1	C19orf2	GPM6A	C4orf52	ECT2	DCP2	ALKBH1	BUB3	ANKRD15	ALDH1L2	DVL3	STAT3	CXXC5	BUB1B	SNHG8	TXNIP	ADCY3	AARS2	WNT10A	SPON2
DNMT3B	ALCAM	EFHC1	HAS1	C1orf121	GPM6B	C5orf56	ESPL1	DNMT3B	ALKBH7	C12orf35	ANP32A	ALDH5A1	ESRRB	TDGF1	CXXC6	BYSL	CSNK1G1	SLC39A8	FGD1	CDHR1	FAM176A	DOCK11
DPPA4	ALDH18A1	EGFL7	HAS2	C20orf30	GRIA2	CCDC5	FBXO5	FGFR2	AMIGO2	C13orf7	ANP32B	ALKBH8	ESX1	TSC22D1	DCSTAMP	CASP6	MFAP2	LMO4	PTPN14	SLC25A44	PHYHIP	FBP1
DPY19L2	ALDH1A1	EHD2	HMCN1	C22orf13	HS6ST2	CCDC90B	FEN1	FKBP1B	AMOTL1	C14orf15	AP2A1	ANGPT4	FGF2	ZIC3	DGCR8	CASP9	ZFAS1	CAR8	C20orf27	REEP1	KCNJ15	KRT20
DSG2	ALDH7A1	ERG	HOXC6	C2orf24	ITGB8	CCDC99	FLJ20485	FLJ20171	ANGPT1	C14orf15	AP3B1	ANGPTL6	FGFR1	ZSCAN10	DLK1	CCDC5	CSF2	NANS	LGR6	PINK1	ANXA8	ANK1
ETV6	ALG3	EXTL2	IGFBP3	C8orf59	LHX2	CCL26	FOXM1	FRAT2	ANKMY2	C15orf29	APEX1	ANKRD1	FGFR2		DPF1	CCNA2	SOX4	PTGR1	SLC16A7	GAS7	ANXA8L1	CFB
FAM65C	ALG9	F2RL1	IL1R1	C9orf16	LRRC3B	CCNA2	GPSM2	GCH1	ANKRD1	C1orf211	APH1A	ANKRD31	FGFR3		DPF3	CCNB1	METRN	PDZK1IP1	JAM3	KLHL18	PLCH2	SLC25A18
FLJ13197	AMACR	FANCL	ISLR	C9orf64	LRRN1	CCNB1	GTPBP4	GLDC	ANKRD15	C9orf97	APP	ANXA4	FGFR4		EIF5A	CCNB2	DSG3	TSPAN1	FBL	TGFBR3	ATP6V0D2	FAM101A
FLJ38379	ANAPC13	FBN1	ITGBL1	CA12	MAP2	CCNG1	HMGB2	GPM6B	ANKRD49	CA2	AQP2	APC	FZD1		EIF5A2	CCND1	GOPC	CITED4	NASP	ARPC1B	CSPG4	ACPP
FLT3	ANGEL1	FHL1	LOXL1	CALD1	MEGF10	CCR1	HMMR	H3F3A	ANP32A	CA4	ARF3	APLF	FZD10		EIF5AL1	CCNE1	TSPAN1	CASZ1	RANBP1	CACNA2D2	IGFBP6	SLC5A8
GATA2	ANGPT1	FLJ13197	LUM	CALM1	MGC8685	CD53	ISG20L2	HEY2	ANP32B	CABLES1	ARF4	APLP2	FZD2		ELAVL1	CDA	C6orf48	CDK6	PRNP	GALNT6	P2RY2	TYRP1
GNA15	ANKMY2	FLT3	NID2	CBX3	NOPE	CDC123	KIAA0101	HFE	ANXA1	CACNA2D	ARFGEF1	ARFIP2	FZD3		ELL3	CDC2	ARTN	HOPX	DSE	A4GALT		C2
GPR126	ANKRD15	FSTL1	OLFML3	CCDC72	NRXN1	CDC25A	KIF11	HSD17B4	AP1G1	CAPZA2	ARHGAP1	ARID4B	FZD4		ERAS	CDC25C	PRSS3	ANXA3	GPX7	SLC7A7		CLDN3
GUCY1A3	ANKRD28	GATA2	PAPPA	CCL5	PAX6	CDH6	KIF14	INDO	AP1S2	CBY1	ARHGAP11A	ARL4C	FZD6		ERF	CDC45L	RPS27	CLDN3	KDELC1	HYAL4		PEBP4
HBG1	ANKRD46	GNAI1	PDGFRA	CCNL1	PTN	CENPE	KIF15	JARID2	AP2A1	CCDC94	ARID1B	ARL5C	FZD7		EZH1	CDC7	GAS5	TSPAN33	FCHSD2	SLC23A2		RIMS1
HLF	ANKRD6	GUCY1A3	PDZRN3	CDC16	PTPRZ1	CENPH	KIF20A	KIF5C	AP3B1	CDC123	ARID4B	ARS2	FZD8		EZH2	CDK7	FERMT1	TMEM176A	SLCO3A1	TUBB4A		DLL4
HOXA9	ANKS1A	HLF	PENK	CDC42SE2	RFX4	CENPI	KIF23	LCK	APEX2	CDC14B	ARID5B	ASAP1	FZD9		FES	CDT1	HTRA1	TACSTD2	CCNB1IP1	VAV2		CTNND2
HTR1F	AP4M1	HMGA2	PITX2	CDC5L	SALL1	CHEK2	KIF2C	LEFTY2	APH1A	CDC7	ARIH1	ASTN2	GRB2		FOXO4	CEBPZ	EEF1B2	IL17RE	NKRF	SLC16A10		SHC4
IGLL1	APEX1	HOXA10	POSTN	CEBPD	SEMA6D	CMBL	KIF4A	LIN28	APLP2	CDH1	ARL4D	ATOH8	GSK3B		GDF3	CENPE	C16orf74	TIMP4	NUP107	IL6R		CACNA1H
ITGA9	APIP	HOXA5	PPAP2B	CHN1	SLC10A4	CPSF3	MAD2L1	LPP	APOA2	CDYL	ARMC6	ATP1A3	HAND1		GNL3	CHAF1A	CDA	CD9	RCC2	ITGAM		PIP
KIAA0125	APTX	HOXA9	PPP4R2	CLTB	SLC1A2	CTSH	MCAM	MAP7	APOB	CHST5	ARRDC3	BAIAP2L1	HESX1		GPM6A	CHEK1	PRDM1	GPRC5A	ARHGAP25	DCAF4		DPP4
KIT	AREG	HSPB1	PRR16	CLU	SLC1A3	CTSS	MCM4	MBD2	APOM	CNTNAP3	ASNA1	BAT4	HNF1A		GSK3B	CHEK2	LRRC75A-AS	CMAS	DDX46	NDUFAB1		NPY
LAPTM4B	ARHGAP22	IGLL1	PRRX1	CNOT8	SOX11	CXXC6	MCM6	MGC8685	AQP2	COL12A1	ATAD2	BCL6B	HRAS		HA-1	CKS1B	IL18	CDC42EP5	TCOF1	KLF5		TFF1
LMO2	ARHGAP29	IL12RB2	RARRES1	CNP	SOX2	DACT1	MELK	MRS2L	ARF3	COMMD3	ATF3	BDP1	ID1		HESX1	CKS2	PHPT1	PGLYRP1	GMPS	UPP1		KLK3
LUC7L2	ARHGAP33	IL18	SLC16A4	COG6	SOX9	DBC1	MLF1IP	MSH6	ARF4	COMMD7	ATF4	BEST1	ID2		HMCES	COIL	OST4	KCNN4	SLC41A1	DACT2		CCK
MAP7	ARHGAP5	IMPDH2	SNAI2	COL6A1	SP8	DCUN1D5	MSH2	MYCN	ARHGAP1	CPT1A	ATP5F1	BLM	ID3		HMHB1	COPS3	RPL24	CEACAM1	LOC284023NOL9	MYBL2		KLK2
MBOAT1	ARHGEF17	ISYNA1	SOX9	COX4I1	SPARCL1	DDX1	MTIF2	NANOG	ARHGAP11A	CTGF	ATP6V1G	C10orf26	ID4		HMSD	COPS6	SELK	CYP2B10		TNS3		MUC13
MCTP2	ARL2	ITM2C	STC2	COX6C	ST6GALNAC5	DEPDC1B	NCAPG	NUP210	ARID1B	CXorf26	ATPBD4	C10orf40	IGF1		IL11	CROP	ATP5E	CYP2F2				CD38
MEIS1	ARL3	KDELC1	SULF1	COX7A2	TMSL8	DHX15	NEK2	OVOL2	ARID5B	DBR1	AUH	C12orf68	IGF1R		IL3	CTBP2	RP11-54H7.4	2200002D01RIK				TRPM8
MEST	ARMCX1	KIAA0125	TAGLN	CRIPAK	TNC	DIAPH3	NUSAP1	PELI1	ARIH1	DDX31	AVEN	C13orf35	IL6ST		JARID2	CXADR	C1orf122	SPINT2				MUC2
METTL3	ARNTL2	KIAA1305	THBS2	CSTB	ZIC1	DIMT1	OIP5	PHC1	ARMC6	DHDDS	AZI1	C15orf29	INHBA		KDR	DAXX	RPS20	UPK1A				PIGR
MLLT3	ASAP2	KIT	TNC	CTSO		DLG7	PAICS	PIPOX	ARMCX1	DHRS3	B3GALT4	C16orf13	INHBB		KIT	DAZAP1	RPL37	FXYD3				MYBPC1
MPL	ASB13	KRT18	TRHDE	CTSZ		DNMT3B	PBK	PODXL	ASAH1	DKK1	B4GALT6	C16orf81	INHBC		KITLG	DCC1	RTTN	AKAP13				CPNE4
MPO	ASB9	LAPTM4B	TWIST1	CUL3		DPH3	PDSS1	POU5F1	ASAM	DNAJC9	BAMBI	C17orf74	INHBE		KLF4	DCTPP1	RPL26	ANPEP				PLA2G2A
MPPED2	ASPH	LOC81691	VGLL3	DCTD		DTD1	PRC1	PPM1E	ASB1	DPPA4	BCAT1	C19orf24	ISL1		KMT2E	DDX11	RPS15A	STARD10				LTF
MSI2	ATP1B1	MAP7	WNT5A	DDR1		EIF2AK4	PTTG1	PPP1R16B	ASCC2	DPYSL2	BCKDHA	C19orf68	JAK1		KRT17	DHCR24	RPL38	PGAP2				SERPINA3
MSRB3	ATP2C1	MDK		DDT		EIF2B3	RACGAP1	PRNP	ASXL1	DPYSL3	BCL9	C1orf106	JAK2		LEO1	DHFR	BPGM	PPFIBP2				KLK4
MYB	ATP5G2	ME3		DDX24		ERCC2	RAD51	PSIP1	ATAD2	DTNA	BCLAF1	C1orf157	JAK3		LGR4	DIAPH1	PDCD10	NLRP10				CLGN
MYCN	ATP5SL	MECOM		DDX3X		FAM118B	RAD51AP1	RAB25	ATF4	DUSP12	BDH2	C20orf95	JARID2		LGR5	DNMT3B	RPS28	ACSM3				EEF1A2
MYO5C	ATP6V0A2	MEIS1		DEGS1		FAM29A	RAMP	RABGAP1L	ATG4C	DUSP6	BMP2	C21orf128	KLF4		LGR6	DPPA2	UBA52	CRACR2B				GSTA1
NAP1L3	ATP7B	MEST		DENND4C		FANCB	RCC1	RND2	ATP11C	EFTUD1	BMP7	C22orf15	KRAS		LIN28	ELAC2	TXNDC17	KCNQ1				CPNE4
NPR3	ATP8B4	MGC4655		DERL1		FBXO22	RFC4	RNF44	ATP5F1	EIF2S1	BTF3L4	C2orf69	LHX5		MACF1	EPPK1	SERPINB1	ANO1				DTNA
NPR3	ATP9A	MLLT3		DLL1		FGF2	RRM2	RNMT	ATP6V1A	ELAVL2	BTG1	C6orf139	LIF		MELK	ERBB3	LINC01420	CDK19				CNTNAP2
P2RY1	ATXN10	MPL		DNM1		FKSG49	SKP2	SALL2	ATP6V1G	ENPP2	BUB1B	C6orf163	LIFR		METTL14	ERCC5	COMMD6	CHCHD10				SPINK1
PAN3	ATXN7L3B	MYB		DNM3		FST	SMC2L1	SCNN1A	ATPBD4	ENTPD1	BUB3	C6orf195	MAP2K1		MSI1	EWSR1	OCIAD2	PLPP2				ORM1
PDE1A	AVEN	MYCN		DUSP7		FYB	SMC4	SEMG1	ATPIF1	EOMES	C11orf67	CA9	MAP2K2		MSI2	EXO1	PMEPA1	CHPT1				MUC5B
PDZD2	B3GNT1	MYH10		DYNLL1		FZD2	SNRPA1	SEPHS1	AURKA	EPHA1	C11orf73	CAMP	MAPK1		MST1R	EXOSC3	RPL22L1	PHLDA1				SFRPA2
PGDS	B3GNT2	MYO5C		EBF1		GARS	STMN1	SOX2	AXIN2	EXOSC9	C12orf35	CAPN2	MAPK11		MTF2	EXOSC7	RAB13	TSPAN8				ELOVL2
PPM1H	B4GALT6	NAP1L3		ECHDC1		GBE1	TALDO1	TACSTD1	B2M	FAM33A	C12orf60	CASC1	MAPK12		MYO1G	EXOSC8	FRMD6	RAB11FIP1
PROM1	BAALC	NDN		EDF1		GDF3	TOP2A	TDGF1	B3GALT4	FBXW11	C13orf7	CASP2	MAPK13		NANOS2	EXOSC9	RPS29	GM10073
PTPRD	BACE1	NGFRAP1		EEF1D		GIMAP1	TPX2	TERF1	B4GALT6	FEZ1	C14orf108	CCDC103	MAPK14		NLK	FAM136A	UQCRB	CDH1
RAPGEF2	BAHCC1	NPDC1		EHD4		GIMAP5	TRIP13	TMEM5	BAG5	FGF2	C14orf115	CCDC130	MAPK3		NR0B1	FBL	NME4	RHOU
RRAGD	BBS10	NPR3		EIF3S12		GIMAP6	TTC13	TNNI3	BAMBI	FGFR1	C14orf119	CCDC33	MEIS1		NR2C1	FBP1	PFDN5	OIT1
SAMD13	BCAT1	NPTX2		EMP1		GIMAP7	TTK	TNRC9	BAT3	FGFR2	C14orf122	CCDC60	MYC		NR2C2	FEN1	COX7A2	LGALS3
SCD5	BCKDHB	NREP		EPB41L3		GIMAP8	UBE2C	TRIM24	BCAT1	FLJ10769	C14orf138	CCDC74A	MYF5		PADI4	FKBP3	AES	CLU
SCN3A	BCL11A	NRIP1		EPS15		GNL2	UCK2	TXNRD1	BCKDHA	FOXO1	C14orf159	CCDC74B	MYST3		PAF1	FOXO4	RRAS	KLF5
SLC22A16	BCL2L2	NUDT11		EPS8L2		GPR	WDR67	UGT8	BCL9	FRAT2	C15orf29	CCL2	NANOG		PCGF2	FUBP1	SEC61G	CLDN10
SLC25A27	BCL9	PAWR		F11R		GPX8	ZWINT		BCL9L	FUS	C16orf80	CCNK	NEUROG1		PDGFRA	FUS	ATP6V1D	MMP7
SLC2A5	BCORL1	PGDS		FAM91A2		HAS2			BCLAF1	FZD10	C18orf37	CCT7	NODAL		PHF10	GADD45A	NT5E	SMCO4
SLITRK4	BEX1	PHF16		FAP		HAT1			BLCAP	GADD45G	C19orf43	CD34	NRAS		PHF19	GAR1	RPL36AL	BARX2
SOCS2	BEX4	PKD2		FAT3		HDAC2			BMP2	GAP43	C19orf54	CD59	ONECUT1		PIK3CA	GDF9	ANAPC13	ANXA2
SPINK2	BHLHB9	PLCB4		FAU		HDX			BMP7	GAS1	C19orf58	CDC37L1	OTX1		PIK3CD	GEMIN6	UQCRH	GSTA4
SSBP2	BICD1	PLOD2		FGFR1OP2		HESX1			BNIP1	GATA6	C1orf108	CDC42	PAX6		PIWIL2	GEMIN7	SSR4	CTSH
STARD9	BLMH	PLS3		FHL1		HIST1H4C			BSCL2	GJA1	C1orf163	CDH18	PCGF1		POU5F1	GMNN	ATP5H	PLSCR1
STT3B	BSPRY	PLSCR4		FLJ22662		HLA-DMB			BUB1B	GLDC	C1orf174	CDH19	PCGF2		PRDM14	GMPS	SEC61B	ALAS1
TARDBP	BST2	PROM1		FN1		HLA-DPA1			BUB3	GNG10	C1orf21	CDH23	PCGF3		PRMT7	GNL3	RABAC1	ABHD14B
TCTEX1D1	BTBD3	PTPLA		GABBR1		HLA-DQA1			BZW2	GNPTAB	C1orf211	CDX2	PCGF5		PSCA	GOT2	COX6C	LIMK2
VWDE	BZW2	RBPMS		GAPDH		HLA-DRB5			C10orf26	GPC3	C1orf54	CENPA	PCGF6		PSIP1	GPRIN2	C7orf73	CLDN7
WDR49	C10orf95	SCHIP1		GAS5		HMGA2			C11orf1	GPS1	C1orf55	CERCAM	PIK3CA		PSMD11	GRB7		SLC16A11
ZNF711	C11orf67	SEPP1		GDI2		HTR7			C11orf82	GRHL2	C20orf194	CGGBP1	PIK3CB		PTPRQ	GTF2H2		ALOX12E
ZNRF1	C11orf71	SERPINE2		GLTSCR2		IARS			C12orf35	GRID2	C20orf96	CHCHD10	PIK3CD		PUM1	HDAC1		ALOX15
	C11orf95	SERPING1		GLUD1		ICMT			C12orf60	GTF3C4	C21orf66	CHRDL1	PIK3CG		PUM2	HDAC2		GDPD1
	C12orf11	SH3BP4		GNG2		IL10RA			C13orf7	GTPBP1	C22orf13	CHRNE	PIK3R1		RNF43	HIST1H2BC		PRR15L
	C14orf1	SOCS2		GNPTAB		IMP-1			C14orf115	GTPBP3	C5orf4	CHST1	PIK3R2		RTF1	HMGA1		PPP1R1B
	C15orf15	SPINK2		GOLGA8B		INHBE			C14orf122	H2AFJ	C6orf130	CLASP1	PIK3R3		RUNX2	HMGB1		KRT19
	C15orf29	SSBP2		GPRASP1		JUNB			C14orf133	HAS2	C6orf166	CLCN1	PIK3R5		SALL4	HMMR		SOX9
	C16orf34	SV2A		GUCY1B3		KDELC1			C14orf138	HESX1	C8orf42	CLPP	POU5F1		SMARCA2	HNRPAB		SMIM6
	C16orf62	TARBP1		HEY1		KIAA0020			C14orf15	HHEX	C9orf5	CLRN3	POU5F1B		SMARCA4	HNRPK
	C1QBP	TFPI		HINT1		KIF11			C14orf15	HHLA3	C9orf97	CLTA	RAF1		SMARCB1	HPRT1
	C1QTNF3	THSD1		HINT3		KIF20A			C15orf24	HIST2H2	CA2	CLTB	REST		SMARCC1	HSP90AB1
	C1orf216	TNFSF4		IDI1		KIF23			C15orf29	HMG20A	CA4	CNOT1	RIF1		SMARCC2	HSPA14
	C1orf54	TRIP6		IL4R		KIF7			C16orf63	HMGB2	CABLES1	COL11A1	SETDB1		SMARCD1	HSPA2
	C21orf45	TXNRD3		IMPAD1		KNTC2			C16orf72	HN1	CACHD1	COL4A4	SKIL		SMARCD3	HSPA8
	C21orf59			INHBC		LIN28B			C18orf37	HOXB5	CACNA1A	COPS2	SMAD1		SMARCE1	HSPA9B
	C2CD2			ITGB1		LOC400931			C19orf42	HYPE	CACNA2D	COPS4	SMAD2		SNAI2	HSPD1
	C2orf44			JAG1		LOC90768			C19orf54	ICMT	CALM2	CORT	SMAD3		SOX2	HSPE1
	C2orf68			JAK1		MALAT1			C19orf58	ID2	CALR	COX6A2	SMAD4		SPRED1	HSPH1
	C4orf27			JMJD1C		MCM10			C19orf6	IER5L	CAPRIN1	CPSF3	SMAD5		SPRED2	ITGB3BP
	C5orf42			KARS		MCM4			C1orf108	IFI16	CAPZA2	CPT2	SMAD9		STK3	KIT
	C6orf108			KCNQ1OT1		MCM6			C1orf121	IL1RAPL1	CASP9	CREBL2	SMARCA		STK4	KPNA2
	C6orf162			KIAA0543		MED20			C1orf21	INF2	CBX3	CRKRS	SOX2		TACSTD1	KPNB1
	CACNB2			KIAA1718		MGC2603			C1orf211	IRX2	CBX5	CRLF1	STAT3		TBX6	LCK
	CALCRL			KIFAP3		MLL3			C1orf213	JARID2	CBY1	CROP	TBX3		TCF7L2	LRIF1
	CAND2			KITLG		MLLT6			C1orf54	JMJD1A	CCDC123	CRSP2	TCF3		TMEM18	LSM1
	CANT1			KLF12		MMADHC			C1orf83	JOSD1	CCDC45	CSTB	WNT1		TMSB4X	LSM3
	CAPRIN1			KLHL28		MRPL3			C20orf194	JUND	CCDC93	CTDP1	WNT10A		TP63	LSM4
	CASP2			KPNB1		MS4A7			C20orf42	JUP	CCDC94	CTNNA3	WNT10B		TRIM71	LSM5
	CBFA2T3			KRT14		MSH2			C20orf52	KCNMB4	CCND1	CTNNBIP1	WNT11		TRNP1	LSM6
	CCDC121			KRT16		MSH6			C20orf96	KCNN2	CDC14B	CTSE	WNT16		TSC	LSM7
	CCDC6			KRT17		MTHFD1L			C21orf59	KDR	CDC2	CXorf59	WNT2		USP36	MATK
	CCNB1IP1			KRT6B		MTHFD2			C22orf32	KIAA0101	CDC42BPA	CYBA	WNT3		USP44	MBD2
	CCND2			KRT8		MXI1			C2orf44	KIAA0174	CDC45L	CYP11B2	WNT4		WDR61	MCM10
	CCNG1			LAMB3		MYCN			C2orf56	KIAA1143	CDC7	CYP21A2	WNT5A		WWP2	MCM2
	CCT2			LAMC1		NMNAT2			C3orf10	KIAA1279	CDH2	DARS	WNT5B		WWTR1	MCM3
	CCT6B			LOC100190986		NPR3			C3orf19	KIF15	CDH3	DBX2	WNT6		YLPM1	MCM4
	CD164			LOC149478		NREP			C5orf4	KLF5	CDK6	DCTN2	WNT7A		ZFP42	MCM5
	CD200			LOC200030		NUSAP1			C6orf115	KLF7	CDYL	DDIT3	WNT7B		ZHX3	MCM6
	CD34			LOC203427		ORC1L			C6orf117	KLHL4	CER1	DEFB126	WNT8A		ZNF281	MIZ1
	CD99			LOC284184		OSTC			C6orf166	KLHL5	CETN3	DERL2	WNT8B		ZNRF3	MNAT1
	CDC42BPA			LOC339229		PAICS			C8orf42	LAMA4	CFL1	DFFA	WNT9A			MPP6
	CDCP1			LOC645745		PDE4C			C8orf70	LARGE	CISD1	DLGAP1	WNT9B			MRE11A
	CDH2			LOC646195		PDHB			C9orf19	LEFTY2	CLIC4	DNAH8	ZFHX3			MRPS12
	CDK2AP1			LOC728849		PECAM1			C9orf5	LHPP	CLN3	DNAJC10	ZIC3			MSH2
	CDK4			LUM		PFAS			C9orf82	LINGO1	CLP1	DOC2A				MSH3
	CDK6			MAML2		PILRB			CA2	LRAT	CNOT8	DRG2				MSH6
	CENPO			MANBA		PLAA			CA4	LRFN3	COL12A1	E4F1				MT1G
	CEP170			MAP1LC3B		PLRG1			CABLES1	LRRN1	COMMD3	ECE2				MTHFD1
	CEP70			MAPBPIP		POLE2			CACHD1	LSG1	COMMD7	ECHDC1				MUTYH
	CEP83			MARS		PRIM1			CACNA1A	MAGED2	COPB1	EDF1				MYB
	CERS6			MGC8685		PTPRC			CACNA2D	MAN2C1	COPS7A	EFCAB4A				MYBBP1A
	CETN3			MGP		RAB3B			CALB1	MAP3K3	CPT1A	EIF2B1				MYBL2
	CFH			MMP14		RAD1			CALD1	MCC	CREB3L4	EIF2B2				MYC
	CHRDL1			MSCP		RANBP5			CALM2	MED11	CRIM1	EIF2B3				MYST2
	CLCC1			MT1E		RARS			CALR	MED12	CRKRS	EIF2B4				NACC1
	CLDN10			MT1F		RARS2			CAND1	MEIS2	CSNK1E	EIF2S2				NANOG
	CLGN			MT1G		RCSD1			CAPZA2	MGEA5	CTGF	EMP3				NCL
	CLNS1A			MT1H		RGCC			CARS2	MKRN1	CTH	EMX1				NFKBIB
	COA3			MT1X		RIOK2			CASP9	MLLT10	CXCL5	ENPP7				NLE1
	COL4A5			MT2A		ROR1			CAV1	MMP2	CYB5R2	ENTPD1				NME1
	COL5A1			MYST1		RRAS2			CBX3	MRPL13	CYR61	EP300				NME2
	COPG2IT1			NACA		RSAD2			CBX5	MSC	DARS2	ETF1				NOC2L
	COQ7			NASP		SAMM50			CCDC104	MST150	DCAKD	ETFDH				NOL5A
	COX11			NBPF14		SAT1			CCDC12	MTM1	DCC1	EYA3				NOLC1
	COX15			NBPF15		SEC11A			CCDC45	MYEF2	DDX17	FAM114A1				NOP58
	CPA3			NDP		SKIV2L2			CCDC93	MYST3	DDX21	FAM118B				NP
	CPT1A			NDUFA11		SKP2			CCDC94	NAALAD2	DDX39	FAM120B				NPM1
	CRELD1			NDUFA6		SLC24A1			CCT6B	NANOG	DDX5	FAM127B				NPPB
	CRHBP			NDUFB2		SLC25A3			CCT7	NAT12	DHDDS	FAM169B				NTHL1
	CRIM1			NDUFS5		SMARCC2			CDC123	NCBP1	DHRS3	FAM19A1				NUDT1
	CRYGD			NEAT1		SNRPD3			CDC14B	NEBL	DHX38	FAM45A				NUP153
	CSTF2T			NFIB		SNX8			CDC16	NEFL	DIAPH3	FAM82A1				NUP50
	CTDSPL			NID1		SOHLH2			CDC2	NEFM	DIDO1	FBXL6				ORC1L
	CTNNA2			NKTR		TARDBP			CDC42EP4	NFE2L3	DKK1	FBXW2				ORC2L
	CTPS2			NOPE		TBC1D16			CDC45L	NPLOC4	DNAJC16	FGL1				ORC6L
	CXCL10			NREP		TBCE			CDC7	NR2F2	DNM2	FIBIN				OTX2
	CXCL3			NSMAF		TEX10			CDH1	NUCKS1	DPAGT1	FIG4				PA2G4
	CXCR7			P4HB		TM2D2			CDH2	NUDT5	DPP3	FLJ10404				PAK1
	CYFIP1			PALM2-AKAP2		TNFSF10			CDK6	OBSL1	DPPA4	FLJ22447				PAK3
	CYP51A1			PANK3		TRIM24			CDS2	OLFML3	DPYSL2	FLJ41047				PARP1
	CYTL1			PCDH18		TRNT1			CDYL	ORC1L	DPYSL3	FLJ44450				PASK
	DACH1			PCDHB10		TRPC4			CEBPZ	OSR1	DTNA	FLJ44881				PBX1
	DAPK1			PCM1		TSHZ2			CEPT1	PAK1	DUSP12	FLJ45244				PCNA
	DBN1			PDIA3		UBE2K			CER1	PARD3	DUSP6	FOXJ3				PCYT1B
	DCTPP1			PERP		UBXN2A			CETN3	PARG	DVL2	FTL				PELP1
	DDAH1			PET100		UGGT2			CFL1	PCTK2	E2F3	FTSJ1				PFDN6
	DDAH2			PKP1		UTP6			CHCHD5	PDCL	EAPP	FUBP1				PFN1
	DDT			PPIA		XPOT			CHD2	PFTK1	EEF2	FXYD3				PHB
	DENR			PRDX2		XRCC5			CHST4	PHF17	EGLN3	FXYD7				PHC1
	DEPTOR			PTMA		XXYLT1			CISD1	PHF8	EGR3	GAB3				PHF10
	DHCR24			PUM2		ZBTB20			CITED2	PHGDH	EIF2C2	GABRP				PHGDH
	DHRS4			PURB		ZNF167			CKS2	PIP5K1C	EIF3F	GAD2				PLSCR1
	DKC1			RAB2B					CLDN6	PIPOX	EIF4G2	GALNTL4				PMAIP1
	DKFZP434C153			RABEP1					CLIC1	PLAA	ELAVL2	GBE1				PMF1
	DKFZP564C152			RALA					CLIC4	POLR3G	ENPP2	GBP2				PNN
	DLG4			RASA1					CLN3	POU5F1	ENSA	GC				POLD1
	DNAJC12			RC3H2					CNBP	PPAP2A	EOMES	GFER				POLD2
	DNAL4			REXO2					CNN2	PPP2R1B	EPHA1	GJA8				POLG2
	DNMT3B			RGS17					CNN3	PPP2R3A	EPM2AIP1	GJB1				POLQ
	DOCK1			RICS					CNOT8	PRDM14	ERBB2	GK5				POLR1C
	DOK4			RNF146					CNTNAP3	PRKCDBP	ERRFI1	GLO1				POLR1D
	DPF2			RPL10A					COG7	PRKRIP1	ETHE1	GLRB				POP1
	DPPA4			RPL13					COL12A1	PRPF31	EXOC5	GLTSCR1				POP5
	DPY19L4			RPL13A					COL4A5	PRPF38A	EXOSC5	GLUD1				POP7
	DPYSL3			RPL15					COL4A6	PRPS1	EXOSC9	GPR119				POU5F1
	DRAM1			RPL18A					COL7A1	PRR11	EXPH5	GPR172B				PPAN
	DSG2			RPL22					COMMD3	PSMA3	FAM100B	GPS1				PPAP2C
	DST			RPL23A					COMMD7	PTPN2	FAM115A	GSPT1				PPID
	DUSP10			RPL24					COPE	RAB5A	FAM124A	GSTP1				PPM1B
	DUSP14			RPL27A					COTL1	RAD51C	FAM134C	GSTT2				PRMT5
	DYNC2LI1			RPL28					COX6A1	RAD54B	FAM33A	GTF2H3				PRNP
	E2F6			RPL35A					CPT1A	RASGRF2	FAM60A	GUCY1A3				PSIP1
	ECI2			RPL36AL					CRYZ	RBM22	FAM63B	GUSB				PSMA3
	EFHC2			RPL39					CS	RDH10	FAM76B	GYPC				PSMA6
	EGLN3			RPL41					CSNK1E	REST	FAM96A	GYS1				PSMD11
	EGR3			RPL7A					CSTF1	RFNG	FAM98A	H1FX				PSME3
	EHBP1			RPL8					CSTF3	RIC8B	FANCC	HADHA				PTMA
	EHD2			RPLP1					CTGF	RIF1	FANCF	HCFC1				PTPN6
	EHHADH			RPLP2					CTSL2	RNF24	FARSA	HDX				PXN
	EI24			RPP14					CUGBP2	ROR1	FBXL14	HELZ				RAD51
	EID1			RPS10					CXADR	RPL32	FBXL19	HEMK1				RAD54L
	EIF2D			RPS12					CXorf26	RPS18	FBXO11	HES6				RAD9A
	ELK3			RPS13					CYB5B	RPS3A	FBXO16	HINT1				RASL11B
	ELMO1			RPS14					CYLD	SALL1	FBXW11	HIST1H3B				RBM14
	EMCN			RPS16					CYP1B1	SET	FEM1A	HIST1H4G				RBPMS
	EMID1			RPS18					CYP2R1	SFRP1	FEZ1	HIST1H4K				RCHY1
	EMP1			RPS19					CYP2S1	SFRP2	FGF2	HIVEP3				RECQL4
	ENO1			RPS19BP1					CYR61	SFRS18	FGFR1	HMCN2				RFC2
	EPHB4			RPS20					DARS2	SFRS4	FGFR2	HMOX2				RFC3
	ERCC1			RPS25					DCAKD	SFXN1	FIP1L1	HNRNPD				RFC4
	ERCC8			RPS29					DCC1	SGMS1	FLJ10769	HNRPU				RFC5
	EREG			RPS3					DCLRE1C	SKIL	FLJ20309	HS3ST3B1				RMND5B
	ERG			RPS7					DCTN5	SLC44A1	FLJ25801	HSPB7				RND1
	ERGIC3			RPSA					DCUN1D5	SLC4A1A	FLJ40125	IBSP				RNMTL1
	ERLIN1			RUFY3					DCX	SMARCA	FOXJ2	ICA1				RPA1
	ERLIN2			RUSC1					DDX17	SMG5	FOXN3	ICT1				RPA2
	ERMP1			S100A2					DDX18	SNRPN	FOXO1	IGFBP6				RPA3
	ESD			SAT1					DDX20	SNX5	FOXP1	IL1F10				RPP40
	ESR1			SDCCAG1					DDX23	SORBS1	FRAT2	IMPAD1				RUVBL1
	ESRRG			SEC22B					DDX39	SOX17	FTL	IMPG2				SALL4
	ETS2			SEC61G					DDX41	SOX2	FUS	INCA1				SEPHS1
	ETV5			SEC63					DDX49	SPAG9	FXYD5	INO80E				SET
	ETV6			SERPINA3					DDX5	SPRED1	FZD1	ISL1				SFRS1
	EXDL2			SERPINB5					DHCR7	SSBP2	FZD10	ITPKA				SIGLEC12
	EXOSC4			SFPQ					DHDDS	STAT3	FZD2	ITSN2				SIP1
	EXT2			SFRS15					DHRS3	STMN2	FZD3	JARID1C				SIRT1
	EXTL2			SFRS18					DHX38	SULF1	FZD7	JMJD2B				SLC19A1
	F2R			SFRS7					DIDO1	SUPT7L	G3BP1	KCTD18				SMARCA
	F2RL1			SHQ1					DIRC2	TAF12	GADD45G	KEAP1				SMARCC1
	FABP5			SLC24A2					DKK1	TAL1	GBF1	KIAA0195				SMN1
	FADS1			SLC30A7					DLG7	TALDO1	GDAP1	KIAA1853				SMNDC1
	FAHD2A			SLC41A2					DMXL1	TBC1D22	GGA1	KIF19				SNRPA
	FAIM			SLC7A6					DNAJB14	TBL1XR1	GGPS1	KIF7				SNRPB
	FAM115A			SMARCA4					DNAJC16	TCF12	GJA1	KIR3DL1				SNRPC
	FAM117A			SNED1					DNAJC8	TCF20	GLT8D3	KIRREL2				SNRPD1
	FAM124B			SNHG6					DNAJC9	TCF4	GNA13	KLC3				SNRPE
	FAM179B			SNRPE					DNM2	TCF7L1	GNAI1	KLK5				SNRPF
	FAM216A			SOCS3					DPAGT1	TDGF1	GNG10	KLRG1				SNRPN
	FANCF			SOD2					DPM1	TFPT	GNPTAB	KLRG2				SNURF
	FANCL			SOX4					DPPA4	TGIF2	GPC6	KPNA5				SOCS1
	FARP1			SPON1					DPYSL2	THBS2	GRHL2	KREMEN1				SP1
	FAT4			SPTBN1					DPYSL3	TJP3	GRID2	KRT39				SPAG5
	FBN1			SQLE					DTNA	TLE3	GRK6	KRTAP22-1				SRSF2
	FBXO11			SRSF3					DTX2	TMEM16H	GSK3A	LARS				SRSF3
	FGGY			STK35					DUSP12	TMEM170	GSK3B	LCE1E				SSB
	FHL1			STX2					DUSP6	TMEM30A	GSPT2	LDB2				STIP1
	FKBP4			TALDO1					DVL2	TNC	GTPBP3	LIF				STRBP
	FKBP9			TBCA					DYM	TNRC6A	H2AFJ	LMO1				STX3
	FLJ11710			TBRG1					E2F3	TOP2A	H2AFX	LOC150759				STXBP2
	FLJ13197			TCF7L2					ECOP	TRA2A	H3F3B	LOC151658				STXBP3
	FLJ20674			TIA1					EEF1E1	TRIM22	HAS2	LOC154092				SUMO1
	FLJ21168			TICAM2					EEF2	TRIM24	HBP1	LOC220906				SUPT3H
	FLNB			TIMM23					EGLN3	TRIP4	HDAC2	LOC283440				SYNCRIP
	FLT1			TIMM8B					EHBP1	TRPS1	HDAC9	LOC283951				TARBP2
	FLT3			TM9SF2					EHD4	TSC22D1	HDGF2	LOC284402				TCERG1
	FNBP1L			TMEM49					EIF2A	TXN2	HECTD2	LOC284551				TCOF1
	FOCAD			TMSB10					EIF2AK3	UBE2D3	HELLS	LOC340515				TDGF1
	FPGS			TNRC6A					EIF3D	UBR5	HEPH	LOC386597				TDP2
	FRMD4B			TPM4					EIF3F	UFM1	HESX1	LOC388780				TGIF
	FSCN1			TRAPPC5					EIF4B	URM1	HEXIM2	LOC389257				TK1
	FSTL1			TRIM27					EIF4ENIF1	USP44	HHEX	LOC391405				TMPO
	FUBP1			TRIO					EIF4G2	USP7	HIF1AN	LOC400451				TMSB4Y
	FXR1			TROVE2					ELL2	VPS52	HIST1H4C	LOC400604				TNFRSF8
	FXYD6			TRPC1					ENPP2	WDFY3	HIST2H2	LOC400743				TNNI3
	FZD6			TRPM7					ENSA	WDR20	HIST2H2AA3	LPAR2				TOE1
	FZD7			TSC22D1					ENTPD1	WDR36	HIST3H2A	LPAR5				TP53
	G6PC3			TUBA1					EOMES	WDR70	HLTF	LPPR2				TPX2
	GAB2			TUBB2					EPHA1	WEE1	HMBOX1	LRRC33				TRAIP
	GABPB1			TUBB2C					EPM2AIP1	ZDHHC6	HMG20A	LTA4H				TRIM28
	GALNT2			TUBB3					EPS15L1	ZEB2	HMOX1	LVRN				TRIP13
	GALNT7			TUG1					ERBB2	ZFP36L1	HN1	LY6D				TUBA3C
	GANAB			TXN					ERCC1	ZHX2	HNRNPA1	MAGEB4				U2AF1
	GAR1			TXNIP					ERH	ZIC1	HNRNPA2B1	MAGEB5				UNC119
	GATA2			UBA52					ETNK1	ZIC2	HNRNPC	MAGEH1				UNG
	GATM			UBE2K					EXDL2	ZIC3	HNRNPL	MAGT1				VAMP8
	GBE1			UBL3					EXOC4	ZKSCAN5	HNRPK	MALL				VASP
	GCNT1			UBL5					EXOSC5	ZMPSTE2	HNRPUL1	MAP2K7				WDR33
	GCSH			UBR5					EXOSC9		HSD17B12	MAP3K1				WDR77
	GFRA1			UQCR					EXPH5		HSP90AB1	MASP1				WDYHV1
	GGCT			UQCRB					EXTL2		HSP90B1	MBOAT1				WEE1
	GGH			VCAM1					F11R		HUWE1	MBTD1				WRAP73
	GLCE			VCAN					FAM100A		HYPE	MCRS1				WRN
	GMPR2			WASF3					FAM100B		ICMT	MED12				XRCC5
	GNA15			WFS1					FAM115A		ID1	MED13				ZFP42
	GNAI1			XRCC5					FAM124A		IDH3G	MED13L				ZNF165
	GNG11			XRN2					FAM128A		IER5L	MED17				ZNF281
	GPATCH2L			YAF2					FAM131B		IFI16	MED19				ZNF593
	GPATCH4			YEATS2					FAM134C		IGF2BP3	MED24
	GPM6B			ZBTB1					FAM20C		IGFBP2	MED28
	GPR124			ZCCHC9					FAM33A		IK	MGC10981
	GPR125			ZDHHC6					FAM35A		ILF2	MGC33407
	GPR126			ZKSCAN1					FAM54A		ILF3	MGC39821
	GPR56			ZNF470					FAM63B		ING4	MIRHG1
	GPSM2								FAM72B		INHBA	MMP15
	GRB10								FAM92A1		IRX2	MMP24
	GRHPR								FAM96A		IWS1	MOCS1
	GSPT2								FANCA		JARID2	MR1
	GSTA4								FANCF		JMJD1A	MRPL51
	GSTM5								FANCL		JUB	MS4A2
	GSTP1								FARSA		JUP	MS4A6E
	GTF2H5								FAT		KCNMB4	MVP
	GTF2I								FBLN1		KCNN2	MYBPC2
	GUCY1A3								FBXL11		KDR	MYBPHL
	GUCY1B3								FBXL14		KIAA0247	MYO6
	GYG2								FBXO31		KIAA0280	NALCN
	H1FX								FBXW11		KIAA0319L	NBEAL1
	H2AFJ								FDPS		KIAA0368	NBPF15
	H2AFV								FEM1A		KIAA0391	NCBP1
	H2AFY								FEM1C		KIAA0495	NDUFA4L2
	HADH								FEZ1		KIAA1143	NDUFV1
	HCG8								FGF2		KIAA1166	NELL2
	HDGFRP3								FGFR1		KIAA1279	NEUROD2
	HHAT								FGFR2		KIF11	NFKB1
	HHEX								FHIT		KIF15	NFRKB
	HIBCH								FKBP1B		KIF26A	NHLRC1
	HINT1								FKSG24		KIF2C	NMUR2
	HIST1H1D								FLJ10769		KLF5	NPEPL1
	HIST1H2AE								FLJ25801		KLHL5	NRSN1
	HIST1H2AG								FLJ45455		KNTC1	NT5DC1
	HIST1H2BD								FOXJ2		KPNA3	NUDT8
	HIST1H2BF								FOXN3		LAMA4	NUP107
	HIST1H2BG								FOXO1		LARGE	NXF1
	HIST1H2BI								FOXO3		LARP7	ODF2
	HIST1H2BK								FRAT2		LASP1	ODF3L1
	HIST1H3D								FUS		LEFTY1	OLFM1
	HIST1H4E								FXR1		LEFTY2	OMD
	HIST2H2								FXYD5		LHPP	OPN1SW
	HIST2H2AA3								FZD10		LINGO1	OR1D2
	HIST2H2AA4								FZD2		LOH11CR2A	OR2H1
	HLF								FZD7		LOXL2	OR5K4
	HMGA1								FZD8		LPHN1	OR7D4
	HMGA2								GALK2		LRAT	OXA1L
	HMGB3								GANC		LRFN3	P2RX2
	HMGCR								GART		LRP2	P2RY11
	HMGCS1								GAS2L1		LRRN1	P2RY12
	HNRPAB								GATA6		LSG1	PARP3
	HOPX								GATAD1		LSM3	PCDHA1
	HOXA10								GBF1		LSM4	PCF11
	HOXA2								GDF3		LSMD1	PDE2A
	HOXA4								GGA1		LYPD1	PDZD11
	HOXA5								GIYD2		MAGED2	PHB
	HOXA9								GJA1		MAN2C1	PHB2
	HOXB5								GLA		MAP3K11	PIM2
	HPGD								GLG1		MAP3K12	PITX1
	HPRT1								GLT8D3		MAPBPIP	PITX3
	HSD17B12								GLUD1		MAPRE2	PKLR
	HSD17B8								GNA13		MAST1	PKP1
	HSDL2								GNAI1		MAT2B	PLCL1
	HSP90AB1								GNG10		MCTS1	PLS3
	HSPB1								GNG12		MDC1	PNPO
	HSPC121								GNPTAB		MED12	PODNL1
	HTR1F								GOLGA4		MED17	POLH
	HYI								GOLIM4		MED25	POLR2E
	HYMAI								GORASP2		MEX3C	POU5F1
	ICA1								GPC4		MGEA5	PPAPDC2
	IFT46								GPC6		MKKS	PPOX
	IFT81								GPR108		MLH1	PPP1R15B
	IGF1R								GRHL2		MLLT10	PPP2R3A
	IGFBP7								GRIPAP1		MOBP	PRDM13
	IGLL1								GRPEL2		MORF4L1	PRDM14
	IL12RB2								GSK3A		MORF4L2	PRDM9
	IL18								GSPT2		MOSPD3	PRDX3
	IL1B								GSTCD		MPHOSPH1	PRDX6
	IMPA2								GSTT2		MPND	PRELP
	IMPACT								GTF2E1		MRPL15	PRG3
	IMPDH2								GTF2H2		MRPL43	PROP1
	ING4								GTF3C4		MRPL47	PSMD2
	IPO7								GTPBP1		MRPS11	PSPH
	IQGAP2								GTPBP3		MRPS18B	PSTPIP2
	ISOC1								GYPC		MRPS23	PXN
	ISYNA1								H2AFJ		MRPS27	RAD17
	ITGA9								H2AFX		MRPS31	RAD9B
	ITGAV								H2AFZ		MSC	RALGDS
	ITGB4BP								HAS2		MSL3L1	RAP1GAP
	ITM2C								HBP1		MST150	RASEF
	JAKMIP2								HCFC1R1		MTF2	RBBP6
	JRKL								HECTD2		MTM1	RBM10
	JUP								HELLS		MTSS1	RBM17
	KCNJ16								HESX1		MUS81	REXO1
	KCTD3								HEXIM2		MYNN	RHOA
	KDELC1								HEY2		MYO9A	RICTOR
	KDM1A								HHEX		MYST3	RIN1
	KDM5B								HIGD2A		NAALAD2	RNF216
	KIAA0087								HIST1H2BD		NAG	RNF40
	KIAA0125								HIST1H4C		NANOG	RPESP
	KIAA0485								HIST2H2AA3		NAT12	RRAS
	KIAA0753								HIST3H2A		NBR1	RUFY4
	KIAA0888								HLTF		NCBP1	SAMD7
	KIAA1107								HMBOX1		NCDN	SCGB1A1
	KIAA1305								HMG20A		NDUFA11	SENP6
	KIAA1462								HMGN4		NDUFA2	SERPINB10
	KIAA1467								HN1		NDUFB5	SERPINB2
	KIT								HNRNPA1		NDUFB8	SERTAD2
	KLHL23								HNRNPA2B1		NEBL	SETD1B
	KLHL3								HNRPH2		NEDD4L	SF3A1
	KLHL9								HNRPUL1		NFE2L3	SF3A3
	LAMC1								HOXB5		NIP7	SFPQ
	LAMP2								HSD17B12		NIT1	SFXN3
	LAPTM4B								HSPA4		NKIRAS1	SH3BP4
	LDB2								HSPA5		NKTR	SHFM1
	LDLR								HSPBAP1		NME7	SLC16A3
	LDLRAD4								HSPC111		NMU	SLC17A9
	LGALS9								HSPC171		NOC3L	SLC25A23
	LHFP								ICMT		NOL6	SLC25A42
	LIMA1								ID1		NOTCH1	SLC2A12
	LIMCH1								ID2		NP	SLC2A9
	LMAN2L								IDH3A		NSUN3	SLC46A3
	LOC339229								IER5L		NUCKS1	SMCR5
	LOC400451								IFI16		NUDT4	SMPD1
	LOC441528								IFT52		NUFIP2	SMU1
	LOC81691								IGF2BP3		NUP160	SNAP23
	LOH11CR2A								IGFBP2		NUSAP1	SOAT2
	LOX								IGFBP3		OAZ2	SON
	LRBA								IL1RAPL1		OBSL1	SORDL
	LRP12								ILF2		ODF2L	SOX14
	LRRC1								ILF3		OGT	SPI1
	LRRC16								INF2		OIP5	SPINK7
	LRRC41								ING1		OLFML3	SRSF3
	LSM2								ING4		ORC1L	STK10
	LSM5								INPP4A		ORC6L	STK4
	LUZP1								INTS12		OSBPL1A	SUB1
	LXN								IQCK		OSGEP	SUV39H2
	LYRM1								IRX2		OXA1L	SVIL
	LYRM4								ISCU		PAK1	SYF2
	LZTFL1								ISOC2		PARG	SYNCRIP
	MAB21L2								ITGB1		PCBP1	SYTL4
	MAGED2								IWS1		PCF11	TAAR5
	MAGEF1								JARID2		PCNXL3	TADA2B
	MAGI2								JMJD1A		PCSK5	TAF12
	MANEA								JOSD1		PCTK1	TAF2
	MANSC1								JUB		PCTK2	TAF7
	MAP4K3								JUN		PDCL	TALDO1
	MAP7								JUP		PDPN	TAS2R45
	MAP7D3								KATNB1		PER2	TAX1BP1
	MAT2A								KCNN2		PERLD1	TBC1D10A
	MBOAT7								KCTD15		PFTK1	TCEAL1
	MCFD2								KCTD2		PGM2L1	TCL1A
	MCM3AP-AS1								KDELR3		PHF17	TCP1
	MCTP1								KDR		PHF23	TFDP2
	MDH2								KHDRBS1		PHF8	TFPT
	ME3								KHSRP		PIF1	TIFA
	MECOM								KIAA0101		PIH1D1	TIGD3
	MED20								KIAA0241		PIK3R3	TMED3
	MEIS1								KIAA0368		PIN4	TMEM14B
	MERTK								KIAA0391		PIP5K1C	TMEM14C
	MEST								KIAA0652		PIPOX	TMEM204
	METTL13								KIAA1143		PITX2	TOB2
	METTL21B								KIAA1217		PLEKHA3	TPD52L1
	MFAP1								KIF15		PLEKHG3	TPM1
	MGMT								KIF26A		PNMA1	TPR
	MGST2								KIF9		POLDIP3	TRAIP
	MIF								KLF5		POLE3	TRAM2
	MLC1								KLF7		POLR3E	TRPA1
	MLF2								KLHL18		POLR3G	TRYX3
	MLLT3								KLHL4		POU2F1	TSPAN4
	MMRN1								KLHL5		POU5F1	TTC23L
	MN1								KNTC1		PPAP2A	TTC39B
	MPDZ								KPNA3		PPAPDC1B	TTC4
	MPG								KRR1		PPM1B	TUBB4
	MPL								KRT18		PPP1R10	UBE2V1
	MPP5								LAMA4		PPP1R11	UBR5
	MPPED2								LARGE		PPP1R15A	UBXN8
	MPV17								LARP7		PPP1R2	UFSP1
	MPZL1								LARS		PPP2R1A	ULK2
	MPZL2								LCMT2		PPP2R1B	UPP2
	MREG								LECT1		PPP2R3A	VARS
	MRPL15								LEFTY1		PPP2R3C	VWF
	MRPL16								LEFTY2		PPP2R5C	WAC
	MRPL57								LEPROTL1		PRCC	WBP2
	MRPS18A								LHPP		PRDM14	WDR53
	MRPS18C								LIN37		PRDX1	WDR5B
	MRPS27								LINGO1		PRKAR1A	WDR82
	MRPS28								LMCD1		PRKCDBP	XRCC1
	MRPS33								LOH11CR2A		PRKRIP1	YAP1
	MRS2L								LRAT		PRNP	YIPF7
	MSH6								LRFN3		PRPF19	YY1
	MSRA								LRIG3		PRPF38A	ZC3H18
	MSRB2								LRP2		PRPSAP1	ZDHHC15
	MTF2								LRP3		PRR11	ZDHHC20
	MTHFD2L								LRRC49		PRSS8	ZFP36
	MTL5								LRRN1		PSEN2	ZFP64
	MTMR2								LSM3		PSMB1	ZIC4
	MUT								LSM5		PSMC2	ZNF136
	MYB								LSMD1		PTN	ZNF138
	MYCN								LYPD1		PTPN2	ZNF197
	MYCT1								MAN2C1		PTPN3	ZNF35
	MYH10								MAP1LC3B		PUM1	ZNF354A
	MYL6B								MAP3K11		PWP1	ZNF43
	MYO15B								MAP3K12		RAB15	ZNF434
	MYO18A								MAPK14		RAB17	ZNF513
	MYO5C								MAPK8		RAB25	ZNF546
	MYOZ3								MARVELD2		RAB3GAP2	ZNF711
	NAALAD2								MAT2B		RAB4B	ZNF786
	NANOG								MBOAT2		RAB5A	ZNHIT3
	NAP1L3								MCC		RAD23A	ZSCAN10
	NASP								MCTS1		RAD54B
	NBEA								MDH1		RANBP10
	NBL1								MED12		RASA1
	NDN								MED23		RASGRF2
	NDUFAF1								MED25		RASL11B
	NDUFS4								MEF2A		RBBP9
	NEDD4								METTL7A		RBM22
	NEK3								METTL8		RBM23
	NENF								MGEA5		RBM39
	NF1								MICA		RBPMS
	NFE2L3								MICB		RCOR3
	NFYB								MIR16		RDH10
	NGFRAP1								MKKS		RDH11
	NHP2								MKRN1		REST
	NIPSNAP1								MLH1		RFX1
	NME1								MLLT10		RGS10
	NME2								MMP2		RIC8B
	NME7								MMP9		RIF1
	NOTCH1								MOBKL2B		RIPK1
	NOTCH3								MOBP		RMI1
	NPM3								MORF4L1		RNF14
	NPR3								MORF4L2		RNF24
	NPTX2								MOV10		RNF31
	NQO1								MPDZ		RNUXA
	NR1H3								MPP6		ROR1
	NREP								MRE11A		RPL15
	NRIP1								MRPL27		RPL30
	NT5C2								MRPL37		RPL36A
	NUDT11								MSC		RPL7
	NUFIP1								MSH2		RPL9
	NUP62CL								MSL3L1		RPLP1
	OBSL1								MST150		RPS18
	OCRL								MTM1		RPS26
	OR5T2								MTMR1		RPS29
	ORAI3								MUS81		RPS3A
	OSBPL1A								MYEF2		RRN3
	P15RS								MYO3A		RRS1
	P2RX1								MYST3		RSF1
	PAFAH1B3								NAALAD2		RSRC2
	PAICS								NADSYN1		RTN2
	PAIP1								NANOG		SALL1
	PAQR3								NAP1L2		SAP30
	PAWR								NAT12		SASH1
	PBX1								NBR1		SAT1
	PCCA								NCAPD2		SAV1
	PDE1A								NCOR1		SC5DL
	PDGFC								NDNL2		SCAF1
	PDGFD								NDUFA13		SCG3
	PDZD2								NDUFB3		SCNM1
	PEX11A								NDUFS2		SCNN1A
	PEX12								NEBL		SDCCAG1
	PFAS								NEDD4L		SDCCAG8
	PFN2								NFAT5		SDHD
	PGAP1								NFE2L3		SEMA6A
	PGAP2								NFS1		SENP2
	PGDS								NIF3L1		SERPINA1
	PGRMC1								NIP30		SET
	PHB								NIP7		SF3B5
	PHB2								NKTR		SFPQ
	PHF16								NME7		SFRP1
	PHGDH								NMT1		SFRP2
	PHLPP1								NMU		SFRS14
	PHTF1								NOC3L		SFRS15
	PHYH								NODAL		SFRS18
	PIGF								NOL6		SFRS4
	PIGN								NOLC1		SFRS7
	PIGP								NOPE		SFXN1
	PIK3R3								NP		SGK3
	PINLYP								NPAS2		SGMS1
	PIP4K2B								NSUN3		SGTA
	PKD2								NT5C2		SH3GL3
	PKP4								NUCKS1		SKIL
	PLA2G4A								NUDT5		SLC38A2
	PLAG1								NUP54		SLC39A1
	PLAGL1								NUSAP1		SLC3A2
	PLCB1								NVL		SLC44A1
	PLCB4								OAZ2		SLC7A11
	PLCH1								OBSL1		SLC7A5
	PLCXD1								ODF2L		SMAD3
	PLEKHA5								OIP5		SMARCA
	PLK2								OLFML3		SMG7
	PLOD2								ORC1L		SNAPC1
	PLS1								ORC6L		SNAPC3
	PLS3								OSBPL1A		SNRPA
	PLSCR4								OSGEP		SNRPD3
	PLXND1								OSR1		SNRPN
	PML								OTUB1		SNX1
	POLD2								OTUD7B		SORT1
	POLR3D								OXA1L		SOX2
	POLR3G								P15RS		SP2
	PON2								P4HA1		SPAG9
	PPAT								PALB2		SPCS2
	PPFIBP1								PAPSS2		SPIRE1
	PPIP5K1								PARG		SPRED1
	PPM1F								PARP8		SSBP3
	PPM1H								PBX1		SSR4
	PPP1R26								PCBP1		ST3GAL2
	PPP2R3A								PCNA		STAP2
	PRDX1								PCNXL3		STAT3
	PRDX4								PCTK1		STC1
	PRKCI								PCTK2		STCH
	PRKCSH								PDCL		STXBP2
	PRMT5								PDHB		SUFU
	PROM1								PDPN		SULF1
	PRRG1								PEA15		TAF12
	PRSS2								PERLD1		TAF15
	PRSS3								PERP		TAL1
	PSMA6								PEX1		TALDO1
	PTPLA								PFTK1		TARBP2
	PTPN11								PHF17		TBC1D10B
	PTPRD								PHF23		TBC1D17
	PTRF								PHF8		TBL1XR1
	PUS7L								PHGDH		TBP
	PXDN								PHTF2		TCF20
	QARS								PICALM		TCF7L1
	RAB13								PIGL		TCF7L2
	RAB38								PIH1D1		TDGF1
	RAB40B								PIK3R2		TEAD2
	RABGAP1								PIM2		TGIF2
	RALA								PIPOX		THBS2
	RANBP5								PITX2		THOP1
	RBM12B								PKIB		TIA1
	RBM7								PKIG		TIAL1
	RBMX								PKMYT1		TIMM8B
	RBPMS								PLEKHA3		TIMM9
	RCBTB1								PLEKHG3		TIMP4
	RCN1								PNMA1		TIPIN
	RDX								PODXL		TJP3
	REC8								POLL		TLE1
	REPIN1								POLR1A		TLE2
	RERE								POLR3D		TLE3
	RHOBTB1								POLR3G		TMEM103
	RHOBTB3								POU2F1		TMEM108
	RHPN1-AS1								POU4F1		TMEM109
	RICS								POU5F1		TMEM123
	RIPK2								PPAP2A		TMEM160
	RMND1								PPFIBP1		TMEM16H
	RNF144A								PPIL3		TMEM170
	RNF2								PPP1R16B		TMEM55B
	RNF8								PPP1R2		TMEM63A
	ROBO1								PPP2R1A		TMSB10
	ROBO3								PPP2R1B		TNC
	RPGRIP1L								PPP2R3A		TNFAIP2
	RPL10L								PPP2R3C		TNFSF5IP1
	RPL41								PPP2R5C		TNRC6A
	RPP40								PRCP		TOP2A
	RRAGD								PRDM14		TPM3
	RSL1D1								PREPL		TRA2A
	RUNX1-IT1								PRKCDBP		TRIM16
	SALL2								PRNP		TRIM22
	SATL1								PRPF19		TRIM24
	SC5DL								PRPF31		TRIT1
	SCARB2								PRPF38A		TRPC4AP
	SCARF1								PRPF39		TSC22D1
	SCCPDH								PRR11		TSGA14
	SCD								PRSS8		TTF2
	SCHIP1								PSEN2		TUBB
	SCMH1								PSENEN		TUBG1
	SCML2								PSMA1		TXNDC12
	SCN3A								PSMB1		TXNRD1
	SCN9A								PSMB4		UBC
	SDCCAG8								PSMB5		UBE2C
	SEC63								PSMC2		UBE2D3
	SEMA6A								PSMD14		UBE2T
	SEPHS1								PSMD9		UBE2W
	SEPP1								PTCD3		UBP1
	2023-09-11								PTN		UBQLN4
	SERF1B								PTPN1		UBR1
	SERPINB6								PTPN2		UBR5
	SERPINE2								PWP1		UCRC
	SERPING1								PXMP3		UFD1L
	SERPINI2								QARS		UFM1
	SH3BGR								R3HDM1		UGT8
	SH3BP4								RAB15		UIMC1
	SHFM1								RAB17		URM1
	SIP								RAB25		USO1
	SIRT5								RAB38		USP25
	SLC19A2								RAB3GAP2		USP44
	SLC25A13								RAB5A		USP49
	SLC2A10								RAB5B		USP7
	SLC2A5								RABL3		VASH2
	SLC35F2								RABL4		VASP
	SLC35G2								RAD23A		VAT1
	SLC39A14								RAD54B		VCAN
	SLC39A8								RAI1		VIM
	SLC7A8								RANBP10		VPS35
	SMAD1								RANGAP1		VPS52
	SMARCA1								RAP1A		WBP11
	SMARCA2								RARB		WDFY2
	SMARCC1								RASA1		WDR23
	SMYD3								RASGRF2		WDR36
	SNHG20								RASL11B		WDR77
	SNRPD1								RBBP4		WDR81
	SNRPF								RBM14		WHSC1L1
	SOCS2								RBM22		XAB2
	SOCS5								RBM39		XRRA1
	SOX12								RBM4		ZCCHC14
	SOX4								RBM7		ZCCHC3
	SPAG16								RBM9		ZCRB1
	SPATS2								RBP1		ZEB2
	SPATS2L								RBPMS		ZFP36L1
	SPG20								REST		ZFYVE19
	SPHAR								RFX1		ZIC1
	SPIDR								RGS10		ZIC2
	SPIN1								RIC8B		ZIC3
	SPIN2B								RIF1		ZIK1
	SPINK2								RIPK1		ZNF140
	SPP1								RNF121		ZNF217
	SPRED2								RNF2		ZNF281
	SPRY1								RNF24		ZNF286A
	SPRY2								RNF25		ZNF300
	SPTLC2								RNF31		ZNF331
	SQLE								ROR1		ZNF335
	SRBD1								RP11-529I10		ZNF428
	SRI								RPL17		ZNF516
	SSBP2								RPL21		ZNF646
	ST3GAL6								RPL32		ZNF664
	STAC								RPLP1		ZNF668
	STAT5A								RPP25		ZNF677
	STAU2								RPS13		ZNF701
	STK32B								RPS18		ZNF770
	STMN1								RPS26		ZRF1
	STON1								RPS27A		ZSCAN2
	STX3								RPS3A
	SUOX								RRN3
	SYNGR1								RRS1
	SYPL1								RSPRY1
	TAOK3								RSRC2
	TARBP1								RUNX1T1
	TARS								RYR3
	TBC1D16								S100A11
	TBC1D8B								SALL1
	TCEAL1								SALL2
	TCEAL4								SALL3
	TCF12								SART3
	TCF7L2								SASH1
	TEK								SAT2
	TEX30								SAV1
	TFEC								SC5DL
	TFPI								SCAF1
	TGIF2								SCG5
	THG1L								SCGB3A2
	THSD7A								SCNM1
	THY28								SCNN1A
	TIE1								SDC4
	TIMM9								SDCCAG1
	TM4SF1								SEC22B
	TM7SF3								SEC22C
	TMED3								SEC24A
	TMEFF1								SECISBP2
	TMEM135								SEMA3C
	TMEM159								SEMA4F
	TMEM220								SENP2
	TMEM254								SEPP1
	TMEM38B								SERINC3
	TMEM45A								SERP1
	TMEM5								SERPINA1
	TMEM97								SERPINH1
	TMSB15B								SET
	TNFRSF1A								SF3B1
	TNFRSF21								SF3B5
	TNFSF4								SFI1
	TNRC18								SFRP1
	TNS3								SFRP2
	TOM1L1								SFRS14
	TOMM34								SFRS15
	TOX								SFRS18
	TP53BP1								SFRS4
	TP53I3								SFT2D3
	TPD52L1								SGK
	TPRKB								SGK3
	TRAF3IP2								SGMS1
	TRAPPC6A								SILV
	TRIM16								SIN3B
	TRIM24								SKIL
	TRIM32								SLAIN2
	TRIM5								SLC1A1
	TRIM68								SLC30A7
	TRIP6								SLC36A4
	TRMT112								SLC39A9
	TRPV1								SLC40A1
	TSC22D1								SLC44A1
	TSGA14								SLC4A1A
	TSPAN2								SLC7A11
	TSPAN3								SLC7A5
	TSPYL4								SMAD3
	TSPYL5								SMARCA
	TTC28								SMG5
	TTC30A								SNRP70
	TUBGCP4								SNRPA
	TXN								SNRPE
	TXN2								SNRPN
	TXNRD3								SNUPN
	UBE2E1								SNX1
	UBE2E3								SON
	UCHL1								SORBS1
	UCK2								SOX2
	UFC1								SP2
	UNC119B								SPAG9
	UNC13B								SPARC
	UNG								SPG20
	UQCRB								SPIRE2
	USE1								SPRED1
	USP22								SPRY1
	USP39								SS18L2
	VASH2								SSBP2
	VAV3								SSBP3
	VGLL4								ST3GAL2
	VPS8								STAT3
	VRK2								STC1
	WASF1								STK11IP
	WBP5								STK36
	WDR5B								STRN
	WDR60								STXBP2
	WWOX								SUFU
	XBP1								SULF1
	YWHAE								SUMO1
	ZBED4								SUPT4H1
	ZBED8								SUPT7L
	ZDHHC4								TAF12
	ZFAND1								TAF4B
	ZKSCAN1								TAL1
	ZKSCAN4								TALDO1
	ZMIZ1								TARBP2
	ZMYM3								TBC1D10B
	ZNF167								TBCC
	ZNF184								TBK1
	ZNF189								TBL1X
	ZNF193								TBL1XR1
	ZNF219								TBP
	ZNF22								TCEAL8
	ZNF232								TCERG1
	ZNF248								TCF20
	ZNF281								TCF7L1
	ZNF423								TCF7L2
	ZNF444								TDGF1
	ZNF470								TERF1
	ZNF529								TFB2M
	ZNF606								TFPT
	ZNF609								THAP1
	ZNF629								THAP8
	ZNF654								THBS2
	ZNF671								TIA1
	ZNF710								TIAL1
	ZNF835								TIAM1
	ZSCAN26								TIMP4
	ZSCAN31								TLCD1
									TLE2
									TLE3
									TMED10
									TMEM103
									TMEM108
									TMEM109
									TMEM123
									TMEM135
									TMEM149
									TMEM160
									TMEM16H
									TMEM170
									TMEM43
									TMEM55B
									TMEM59
									TMEM60
									TMEM63A
									TMEM66
									TMEM77
									TMEM87A
									TMSB10
									TNC
									TNFRSF12A
									TNPO1
									TNRC6A
									TOMM40L
									TOP2A
									TPX2
									TRAF7
									TRIM16
									TRIM22
									TRIM24
									TRIP10
									TRIP4
									TRPC4AP
									TSC22D1
									TSC22D2
									TSPAN6
									TSSC1
									TTC31
									TTF1
									TTF2
									TUBG1
									TXNDC5
									TXNRD1
									TYW3
									UBAP2
									UBC
									UBE2D3
									UBE2S
									UBE2T
									UBE2W
									UBP1
									UBQLN4
									UBR5
									UCRC
									UFD1L
									UFM1
									UIMC1
									UNC5D
									UNQ501
									URM1
									USP10
									USP16
									USP3
									USP44
									USP7
									UTP14A
									UXS1
									VAPB
									VCAN
									VIM
									VLDLR
									VPS35
									VPS52
									VRK2
									VRK3
									WARS
									WBP11
									WDHD1
									WDR20
									WDR23
									WDR36
									WDR6
									WDR62
									WDR77
									WDR81
									WDSOF1
									WDTC1
									WEE1
									WHSC1L1
									WWC3
									XAB1
									XAB2
									YAP1
									ZCCHC3
									ZCRB1
									ZEB2
									ZFAND6
									ZFP36L1
									ZFP42
									ZIC1
									ZIC2
									ZIC3
									ZIK1
									ZNF174
									ZNF185
									ZNF202
									ZNF217
									ZNF226
									ZNF228
									ZNF281
									ZNF286A
									ZNF300
									ZNF331
									ZNF398
									ZNF434
									ZNF473
									ZNF516
									ZNF521
									ZNF551
									ZNF664
									ZNF684
									ZNF701
									ZNF770
									ZNRF2
									ZRF1
									ZSCAN10

## Sheet: EMT_signature
EMT_signature
ABI3BP
ACTA2
ADAM12
ANPEP
APLP1
AREG
BASP1
BDNF
BGN
BMP1
CADM1
CALD1
CALU
CAP2
CAPG
CD44
CD59
CDH11
CDH2
CDH6
COL11A1
COL12A1
COL16A1
COL1A1
COL1A2
COL3A1
COL4A1
COL4A2
COL5A1
COL5A2
COL5A3
COL6A2
COL6A3
COL7A1
COL8A2
COMP
COPA
CRLF1
CTGF
CTHRC1
CXCL1
CXCL12
CXCL6
CYR61
DAB2
DCN
DKK1
DPYSL3
DST
ECM1
ECM2
EDIL3
EFEMP2
ELN
EMP3
ENO2
FAP
FAS
FBLN1
FBLN2
FBLN5
FBN1
FBN2
FERMT2
FGF2
FLNA
FMOD
FN1
FOXC2
FSTL1
FSTL3
FUCA1
FZD8
GADD45A
GADD45B
GAS1
GEM
GJA1
GLIPR1
GLT25D1
GPC1
GPX7
GREM1
HTRA1
ID2
IGFBP2
IGFBP3
IGFBP4
IL15
IL32
IL6
IL8
INHBA
ITGA2
ITGA5
ITGAV
ITGB1
ITGB3
ITGB5
JUN
LAMA1
LAMA2
LAMA3
LAMC1
LAMC2
LEPRE1
LGALS1
LOX
LOXL1
LOXL2
LRP1
LRRC15
LUM
MAGEE1
MATN2
MATN3
MCM7
MEST
MFAP5
MGP
MMP1
MMP14
MMP2
MMP3
MSX1
MXRA5
MYL9
MYLK
NID2
NNMT
NOTCH2
NT5E
NTM
OXTR
PCOLCE
PCOLCE2
PDGFRB
PDLIM4
PFN2
PLAUR
PLOD1
PLOD2
PLOD3
PMEPA1
PMP22
POSTN
PPIB
PRRX1
PRSS2
PTHLH
PTX3
PVR
QSOX1
RGS4
RHOB
SAT1
SCG2
SDC1
SDC4
SERPINE1
SERPINE2
SERPINH1
SFRP1
SFRP4
SGCB
SGCD
SGCG
SLC6A8
SLIT2
SLIT3
SNAI2
SNTB1
SPARC
SPOCK1
SPP1
TAGLN
TFPI2
TGFB1
TGFBI
TGFBR3
TGM2
THBS1
THBS2
THY1
TIMP1
TIMP3
TNC
TNFAIP3
TNFRSF11B
TNFRSF12A
TPM1
TPM2
TPM4
VCAM1
VCAN
VEGFA
VEGFC
VIM
WIPF1
WNT5A

## Sheet: ER-signature
Early ER response	LATE ER response
ABAT	ABCA3
ABCA3	ABHD2
ABHD2	ACOX2
ABLIM1	ADD3
ADCY1	AFF1
ADCY9	AGR2
ADD3	ALDH3A2
AFF1	ALDH3B1
AKAP1	AMFR
ALDH3B1	ANXA9
AMFR	AREG
ANXA9	ARL3
AQP3	ASCL1
AR	ASS1
AREG	ATP2B4
ARL3	BAG1
ASB13	BATF
B4GALT1	BCL2
BAG1	BLVRB
BCL11B	BTG3
BCL2	CA12
BHLHE40	CA2
BLVRB	CACNA2D2
CA12	CALCR
CALB2	CAV1
CALCR	CCNA1
CANT1	CCND1
CBFA2T3	CD44
CCND1	CD9
CD44	CDC20
CELSR1	CDC6
CELSR2	CDH1
CHPT1	CELSR2
CISH	CHPT1
CLDN7	CHST8
CLIC3	CISH
CXCL12	CKB
CYP26B1	CLIC3
DEPTOR	COX6C
DHCR7	CPE
DHRS2	CXCL12
DHRS3	CXCL14
DLC1	CYP26B1
DYNLT3	CYP4F11
EGR3	DCXR
ELF1	DHCR7
ELF3	DHRS2
ELOVL2	DLG5
ELOVL5	DNAJC1
ENDOD1	DNAJC12
ESRP2	DUSP2
FAIM3	DYNLT3
FAM102A	EGR3
FAM134B	ELOVL5
FAM63A	EMP2
FARP1	ETFB
FASN	FABP5
FDFT1	FAM102A
FHL2	FARP1
FKBP4	FDFT1
FKBP5	FGFR3
FLNB	FKBP4
FOS	FKBP5
FOXC1	FLNB
FRK	FOS
GAB2	FOXC1
GFRA1	FRK
GJA1	GAL
GLA	GALE
GREB1	GINS2
HES1	GJB3
HR	GLA
HSPB8	GPER
IGF1R	HMGCS2
IGFBP4	HOMER2
IL17RB	HPRT1
IL6ST	HR
INHBB	HSPA4L
INPP5F	HSPB8
ISG20L2	ID2
ITPK1	IDH2
JAK2	IGFBP4
KAZN	IGSF1
KCNK15	IL17RB
KCNK5	IL6ST
KDM4B	IMPA2
KLF10	ISG20
KLF4	ITPK1
KLK10	JAK1
KRT13	JAK2
KRT15	KCNK5
KRT18	KIF20A
KRT19	KLF4
KRT8	KLK10
LAD1	KLK11
LRIG1	KRT13
MAPT	KRT19
MAST4	LAMC2
MED13L	LARGE
MED24	LLGL2
MICB	LSR
MLPH	LTF
MPPED2	MAPK13
MREG	MAPT
MSMB	MDK
MUC1	MEST
MYB	METTL3
MYBBP1A	MICB
MYBL1	MOCS2
MYC	MYB
MYOF	MYOF
NADSYN1	NAB2
NAV2	NBL1
NBL1	NCOR2
NCOR2	NMU
NPY1R	NPY1R
NRIP1	NRIP1
NXT1	NXT1
OLFM1	OLFM1
OLFML3	OPN3
OPN3	OVOL2
OVOL2	PAPSS2
P2RY2	PCP4
PAPSS2	PDCD4
PDLIM3	PDLIM3
PDZK1	PDZK1
PEX11A	PERP
PGR	PGR
PLA2G16	PKP3
PMAIP1	PLA2G16
PODXL	PLAC1
PPIF	PLK4
PRSS23	PLXNB1
PTGES	PPIF
RAB17	PRKAR2B
RAB31	PRLR
RAPGEFL1	PRSS23
RARA	PTGER3
RASGRP1	PTGES
RBBP8	PTPN6
REEP1	RAB31
RET	RABEP1
RHOBTB3	RAPGEFL1
RHOD	RBBP8
RPS6KA2	RET
RRP12	RNASEH2A
SCARB1	RPS6KA2
SCNN1A	S100A9
SEC14L2	SCARB1
SEMA3B	SCNN1A
SFN	SCUBE2
SH3BP5	SEMA3B
SIAH2	SERPINA1
SLC16A1	SERPINA3
SLC19A2	SERPINA5
SLC1A1	SFN
SLC1A4	SGK1
SLC22A5	SIAH2
SLC24A3	SLC16A1
SLC26A2	SLC1A4
SLC27A2	SLC22A5
SLC2A1	SLC24A3
SLC37A1	SLC26A2
SLC39A6	SLC27A2
SLC7A2	SLC29A1
SLC7A5	SLC2A8
SLC9A3R1	SLC7A5
SNX24	SLC9A3R1
SOX3	SNX10
STC2	SORD
SULT2B1	SOX3
SVIL	ST14
SYBU	ST6GALNAC2
SYNGR1	STIL
SYT12	SULT2B1
TBC1D30	TFAP2C
TFAP2C	TFF1
TFF1	TFF3
TFF3	TFPI2
TGIF2	TH
TGM2	TIAM1
THSD4	TJP3
TIAM1	TMPRSS3
TIPARP	TNNC1
TJP3	TOB1
TMEM164	TOP2A
TMPRSS3	TPBG
TOB1	TPD52L1
TPBG	TPSAB1
TPD52L1	TRIM29
TSKU	TSPAN13
TTC39A	TST
TUBB2B	TSTA3
UGCG	UGDH
UNC119	UNC13B
WFS1	WFS1
WISP2	WISP2
WWC1	XBP1
XBP1	XRCC3
ZNF185	ZFP36

## Sheet: AR-signature
AR_signature
ABCC4
ABHD2
ACSL3
ACTN1
ADAMTS1
ADRM1
AKAP12
AKT1
ALDH1A3
ANKH
APPBP2
ARID5B
AZGP1
B2M
B4GALT1
BMPR1B
CAMKK2
CCND1
CCND3
CDC14B
CDK6
CENPN
DBI
DHCR24
DNAJB9
ELK4
ELL2
ELOVL5
FADS1
FKBP5
GNAI3
GPD1L
GSR
GUCY1A3
H1F0
HERC3
HMGCR
HMGCS1
HOMER2
HPGD
HSD17B14
IDI1
INPP4B
INSIG1
IQGAP2
ITGAV
KLK2
KLK3
KRT19
KRT8
LIFR
LMAN1
MAF
MAK
MAP7
MERTK
MYL12A
NCOA4
NDRG1
NGLY1
NKX3-1
PA2G4
PDLIM5
PGM3
PIAS1
PMEPA1
PPAP2A
PTK2B
PTPN21
RAB4A
RPS6KA3
RRP12
SAT1
SCD
SEC24D
SEPP1
SGK1
SLC26A2
SLC38A2
SMS
SORD
SPCS3
SPDEF
SRF
SRP19
STEAP4
STK39
TARP
TMEM50A
TMPRSS2
TNFAIP8
TPD52
TSC22D1
UAP1
UBE2I
UBE2J1
VAPA
XRCC5
XRCC6
ZBTB10
ZMIZ1
